# Supplementary material for: Linking melanism to brain development: expression of a melanism-related gene in barn owl feather follicles covaries with sleep ontogeny
Source: Front Zool. 2013 Jul 26;10:42. doi: 10.1186/1742-9994-10-42 (PMC3734112; doi:10.1186/1742-9994-10-42)
Supplement: Additional file 3 — File containing sleep data from Figure 2. [file 1742-9994-10-42-S3.xlsx]

## Sheet: Sheet1
ID	Age (days)	% time in state			mean duration of bouts (sec)			mean REM sleep latency (sec)
		Wakefulness	Non-REM sleep	REM sleep	Wakefulness	Non-REM sleep	REM sleep
1	42	48.6991	38.838	12.463	61.12	21.72	11.12	5.82175
2	35	54.0046	32.5509	13.4444	46.96	15.64	11.32	3.5
3	38	57.2685	29.9815	12.75	72.2	20.04	13.6	4.72167
4	38	55.2176	31.3611	13.4213	49.8996	16.4218	12.7429	5.14894
5	34	55.2546	33.0463	11.6991	50.24	15.96	9.72	4.47162
6	39	56.2546	32.7407	11.0046	44.08	15.32	10.6	4.25571
7	42	53.125	33.4769	13.3981	44.8	18.56	16.48	5.68876
8	40	62.9259	27.5324	9.54167	42.7758	12.6309	10.241	4.44578
9	35	59.6111	25.0833	15.3056	44.0547	12.114	14.1736	3.50281
10	37	54.2639	34.662	11.0741	45.2	17.72	11.16	5.02345
11	33	45.3148	42.6667	12.0185	29.72	17.44	10.44	5.24691
12	37	62.6528	27.3194	10.0278	47.3147	13.6676	10.6307	4.09278
13	37	54.6111	32.1296	13.2593	62.56	18.08	12.12	4.31496
14	47	47.1528	36.0926	16.7546	39.824	16.4538	13.1361	4.26489
15	42	53.3611	33.6296	13.0093	43.2901	15.5358	11.2288	4.58929
16	27	49.2269	34.3287	16.4444	36.6339	15.1152	13.2909	4.47269
17	36	50.1991	36.9167	12.8843	35.08	16.36	11.32	4.83929
18	36	60.7361	28.1065	11.1574	40.7391	13.3944	12.2959	4.27406
19	39	58.4167	30.662	10.9213	59.64	18.32	12.6	4.95924
20	32	61.1574	25.1667	13.6759	57.72	12.84	11.6	3.20378
21	38	59.1481	30.5648	10.287	61.56	17.08	10.4	4.41787
22	42	61.75	30.5556	7.69444	41.3581	14.6726	9.8635	4.51074
23	31	58.5417	25.7824	15.6759	44.44	11.56	12.72	3.41618
24	33	57.8194	31.9676	10.213	66.32	20.04	11.8	4.5393
25	41	55.2222	33.4722	11.3056	49.8	17.76	12.04	4.5601
26	39	48.9444	39.5463	11.5093	31.04	15.84	10.44	5.03704
27	42	54.9907	32.3333	12.6759	45.84	16.32	12.96	4.5881
28	38	55.1713	31.5463	13.2824	44.92	15.16	12.04	3.81195
29	42	48.4769	38.0787	13.4444	50.4	20.52	13.24	5.33728
30	34	45.3565	39.7685	14.875	54.72	22.88	13.52	6.43935
31	36	56.9907	29.2963	13.713	45.44	14.84	13.56	4.21443
32	44	53.5509	36.8657	9.58333	52.36	19.72	10.24	5.54181
33	41	50.1481	35.1019	14.75	44.96	17.84	13.88	4.37416
34	43	57.8657	32.2176	9.91667	44.12	15.4	10.2	3.85748
35	48	55.1296	33.8194	11.0509	98.4132	25.3426	12.8	6.45933
36	45	51.0833	37.0046	11.7176	63.4993	21.7497	11.6234	5.57718
37	29	47.25	36.0926	16.6574	38.68	15.24	11.48	4.12789
38	37	59.6481	27.037	13.2315	42.1013	13.2127	13.6095	3.83647
39	31	46.7315	36.0556	17.213	50.72	19.6	14.96	4.24681
40	36	50.1343	37.2037	12.662	58.68	22.88	14.04	5.93255
41	40	53.0093	34.037	12.9537	51.28	17.56	12.08	4.78454
42	34	45.8241	39.8241	14.3519	40	20.24	13.8	5.13656
43	36	58.713	28.838	12.4491	50.32	14.84	12.2	3.51209
44	44	49.787	38.8056	11.4074	69.24	23.76	11.04	6.83051
45	40	52.6435	35.6111	11.7454	49.92	20	12.8	5.60221
46	44	60.7222	28.0972	11.1806	91.36	18.92	12.16	4.57914
47	39	50.2963	39.6204	10.0833	64.16	24.92	10.8	7.13681
48	47	56.1944	35.6343	8.1713	62.96	22.52	10.36	6.33887
49	39	52.8981	37.1944	9.90741	35.72	16.76	10.08	5.37862
50	41	50.7037	41.2361	8.06019	24.32	14.88	8.8	4.84867
51	34	58.9861	30.2778	10.7361	41.634	14.0268	10.9001	3.88163
52	36	60.25	28.7824	10.9676	56.48	16	11.4	3.81111
53	43	54.0278	31.1111	14.8611	118.16	19.56	12.12	4.34375
54	35	53.6528	32.0463	14.3009	38.04	14.68	13.72	3.89205
55	33	56.3333	31.3981	12.2685	33.7738	13.0611	11.9101	3.70609
56	34	55.0046	31.875	13.1204	38.4	14.72	12.92	3.83943
57	34	61.6296	28.6111	9.75926	49.48	14.92	11.04	3.80332
58	39	57.1574	32.3935	10.3333	73.8	20.48	10.6	4.72237
59	41	60.0648	28.9583	10.9769	51.48	16.32	12.36	4.4714
60	33	62.5185	26.5139	10.9676	41.36	13.36	13.68	3.52052
61	36	57.1111	28.9444	13.9444	41.7782	13.1899	11.7886	3.67586
62	37	47.8148	37.1898	14.9954	27.7235	13.6268	10.9611	3.87946
63	40	56.8102	31.9259	11.2639	34.8085	14.8142	12.7549	4.56055
64	34	45.9769	36.4722	17.5509	38.72	15.52	11.88	3.58224
65	43	58	30.2037	11.7963	82.8	21.96	14.08	4.43125
66	47	55.1528	32.6806	12.1667	54	17.6	12.16	4.67287
